# Supplementary material for: Decisions about risk taking: Elaborate dynamics between guests and hosts of peer-to-peer accommodation during COVID-19
Source: PLoS One. 2026 Mar 16;21(3):e0341733. doi: 10.1371/journal.pone.0341733 (PMC12991232; doi:10.1371/journal.pone.0341733)
Supplement: S1 File — (ZIP) [file pone.0341733.s001.zip]

Archive with 4 entries (4 files):
- Codes - Data Processing and Analyzing (in RStudio).docx
- Data - Covid Case Count in New York City.xlsx
- Data - Reviews of Airbnb Listings in New York City (archived 20210204).csv
- Data - Volume of Airbnb Listings in New York City.xlsx
