# Supplementary material for: Decisions about risk taking: Elaborate dynamics between guests and hosts of peer-to-peer accommodation during COVID-19
Source: PLoS One. 2026 Mar 16;21(3):e0341733. doi: 10.1371/journal.pone.0341733 (PMC12991232; doi:10.1371/journal.pone.0341733)
Supplement: S1 File — (ZIP) [file pone.0341733.s001.zip › Data - Covid Case Count in New York City.xlsx]

## Sheet: New York City
date_of_interest	CASE_COUNT
02/29/2020	1
03/01/2020	0
03/02/2020	0
03/03/2020	1
03/04/2020	5
03/05/2020	3
03/06/2020	8
03/07/2020	7
03/08/2020	21
03/09/2020	57
03/10/2020	69
03/11/2020	155
03/12/2020	355
03/13/2020	619
03/14/2020	642
03/15/2020	1035
03/16/2020	2121
03/17/2020	2452
03/18/2020	2971
03/19/2020	3707
03/20/2020	4007
03/21/2020	2637
03/22/2020	2579
03/23/2020	3570
03/24/2020	4500
03/25/2020	4874
03/26/2020	5046
03/27/2020	5117
03/28/2020	3480
03/29/2020	3562
03/30/2020	6130
03/31/2020	5458
04/01/2020	5448
04/02/2020	5747
04/03/2020	5669
04/04/2020	3864
04/05/2020	3781
04/06/2020	6354
04/07/2020	6042
04/08/2020	5579
04/09/2020	5071
04/10/2020	4510
04/11/2020	3732
04/12/2020	2887
04/13/2020	3312
04/14/2020	4142
04/15/2020	3876
04/16/2020	3530
04/17/2020	3584
04/18/2020	2172
04/19/2020	2346
04/20/2020	3792
04/21/2020	3063
04/22/2020	3447
04/23/2020	2841
04/24/2020	2535
04/25/2020	1595
04/26/2020	1003
04/27/2020	2288
04/28/2020	2728
04/29/2020	2340
04/30/2020	2022
05/01/2020	1887
05/02/2020	1058
05/03/2020	787
05/04/2020	1550
05/05/2020	1511
05/06/2020	1398
05/07/2020	1239
05/08/2020	1082
05/09/2020	657
05/10/2020	457
05/11/2020	1231
05/12/2020	1285
05/13/2020	1334
05/14/2020	1111
05/15/2020	873
05/16/2020	485
05/17/2020	359
05/18/2020	895
05/19/2020	1003
05/20/2020	1076
05/21/2020	1069
05/22/2020	1038
05/23/2020	456
05/24/2020	467
05/25/2020	465
05/26/2020	1053
05/27/2020	744
05/28/2020	646
05/29/2020	642
05/30/2020	348
05/31/2020	230
06/01/2020	686
06/02/2020	572
06/03/2020	514
06/04/2020	523
06/05/2020	403
06/06/2020	247
06/07/2020	197
06/08/2020	450
06/09/2020	421
06/10/2020	365
06/11/2020	365
06/12/2020	410
06/13/2020	197
06/14/2020	180
06/15/2020	381
06/16/2020	420
06/17/2020	356
06/18/2020	378
06/19/2020	362
06/20/2020	203
06/21/2020	173
06/22/2020	401
06/23/2020	382
06/24/2020	381
06/25/2020	299
06/26/2020	316
06/27/2020	206
06/28/2020	202
06/29/2020	437
06/30/2020	441
07/01/2020	397
07/02/2020	416
07/03/2020	235
07/04/2020	120
07/05/2020	154
07/06/2020	432
07/07/2020	460
07/08/2020	437
07/09/2020	392
07/10/2020	307
07/11/2020	259
07/12/2020	224
07/13/2020	483
07/14/2020	403
07/15/2020	439
07/16/2020	416
07/17/2020	418
07/18/2020	216
07/19/2020	175
07/20/2020	402
07/21/2020	341
07/22/2020	331
07/23/2020	308
07/24/2020	300
07/25/2020	153
07/26/2020	140
07/27/2020	314
07/28/2020	313
07/29/2020	289
07/30/2020	273
07/31/2020	262
08/01/2020	189
08/02/2020	137
08/03/2020	348
08/04/2020	187
08/05/2020	299
08/06/2020	289
08/07/2020	255
08/08/2020	161
08/09/2020	133
08/10/2020	310
08/11/2020	263
08/12/2020	321
08/13/2020	278
08/14/2020	277
08/15/2020	152
08/16/2020	140
08/17/2020	333
08/18/2020	284
08/19/2020	257
08/20/2020	226
08/21/2020	252
08/22/2020	136
08/23/2020	150
08/24/2020	298
08/25/2020	283
08/26/2020	313
08/27/2020	273
08/28/2020	280
08/29/2020	128
08/30/2020	185
08/31/2020	313
09/01/2020	297
09/02/2020	272
09/03/2020	273
09/04/2020	230
09/05/2020	156
09/06/2020	207
09/07/2020	218
09/08/2020	394
09/09/2020	352
09/10/2020	323
09/11/2020	312
09/12/2020	202
09/13/2020	254
09/14/2020	433
09/15/2020	338
09/16/2020	367
09/17/2020	353
09/18/2020	285
09/19/2020	158
09/20/2020	159
09/21/2020	513
09/22/2020	405
09/23/2020	528
09/24/2020	475
09/25/2020	454
09/26/2020	279
09/27/2020	382
09/28/2020	436
09/29/2020	686
09/30/2020	583
10/01/2020	615
10/02/2020	595
10/03/2020	276
10/04/2020	335
10/05/2020	765
10/06/2020	568
10/07/2020	542
10/08/2020	522
10/09/2020	524
10/10/2020	312
10/11/2020	281
10/12/2020	515
10/13/2020	589
10/14/2020	578
10/15/2020	601
10/16/2020	503
10/17/2020	366
10/18/2020	412
10/19/2020	625
10/20/2020	600
10/21/2020	653
10/22/2020	755
10/23/2020	602
10/24/2020	384
10/25/2020	360
10/26/2020	693
10/27/2020	738
10/28/2020	785
10/29/2020	617
10/30/2020	653
10/31/2020	405
11/01/2020	499
11/02/2020	951
11/03/2020	901
11/04/2020	1110
11/05/2020	1138
11/06/2020	1036
11/07/2020	843
11/08/2020	788
11/09/2020	1544
11/10/2020	1590
11/11/2020	1533
11/12/2020	1502
11/13/2020	1494
11/14/2020	1027
11/15/2020	895
11/16/2020	1829
11/17/2020	1725
11/18/2020	1746
11/19/2020	1855
11/20/2020	1772
11/21/2020	1291
11/22/2020	1146
11/23/2020	2311
11/24/2020	2070
11/25/2020	2359
11/26/2020	807
11/27/2020	2299
11/28/2020	1787
11/29/2020	1726
11/30/2020	2794
12/01/2020	3139
12/02/2020	2997
12/03/2020	2877
12/04/2020	2804
12/05/2020	1880
12/06/2020	1753
12/07/2020	3306
12/08/2020	3056
12/09/2020	3106
12/10/2020	3143
12/11/2020	2977
12/12/2020	2199
12/13/2020	2171
12/14/2020	3574
12/15/2020	3664
12/16/2020	2781
12/17/2020	1925
12/18/2020	3428
12/19/2020	2557
12/20/2020	2348
12/21/2020	4337
12/22/2020	4095
12/23/2020	3834
12/24/2020	3011
12/25/2020	1046
12/26/2020	3441
12/27/2020	2882
12/28/2020	5368
12/29/2020	5207
12/30/2020	4955
12/31/2020	3376
01/01/2021	1315
01/02/2021	4183
01/03/2021	3439
01/04/2021	6552
01/05/2021	6132
01/06/2021	5652
01/07/2021	5378
01/08/2021	5281
01/09/2021	3678
01/10/2021	3188
01/11/2021	5874
01/12/2021	5211
01/13/2021	5152
01/14/2021	5229
01/15/2021	4791
01/16/2021	3471
01/17/2021	2897
01/18/2021	4617
01/19/2021	5125
01/20/2021	4891
01/21/2021	4909
01/22/2021	4690
01/23/2021	3272
01/24/2021	2835
01/25/2021	5639
01/26/2021	4693
01/27/2021	4767
01/28/2021	4658
01/29/2021	3680
01/30/2021	2851
01/31/2021	2880
02/01/2021	983
02/02/2021	2653
02/03/2021	4987
02/04/2021	4852
02/05/2021	4140
02/06/2021	3068
02/07/2021	1639
02/08/2021	4409
02/09/2021	3593
02/10/2021	3729
02/11/2021	3390
02/12/2021	3320
02/13/2021	2201
02/14/2021	1862
02/15/2021	2790
02/16/2021	3613
02/17/2021	3371
02/18/2021	1963
02/19/2021	2929
02/20/2021	2362
02/21/2021	2169
02/22/2021	3354
02/23/2021	3098
02/24/2021	2949
02/25/2021	2263
