# Supplementary material for: Decisions about risk taking: Elaborate dynamics between guests and hosts of peer-to-peer accommodation during COVID-19
Source: PLoS One. 2026 Mar 16;21(3):e0341733. doi: 10.1371/journal.pone.0341733 (PMC12991232; doi:10.1371/journal.pone.0341733)
Supplement: S1 File — (ZIP) [file pone.0341733.s001.zip › Data - Reviews of Airbnb Listings in New York City (archived 20210204).csv]

listing_id	id
2595	17857
2595	19176
2595	19760
2595	34320
2595	46312
2595	1238204
2595	1293632
2595	2022498
2595	4682989
2595	13193832
2595	15515108
2595	20372242
2595	20937971
2595	21464102
2595	28794060
2595	30430122
2595	32532759
2595	47785650
2595	48764464
2595	69547296
2595	173048703
2595	194307810
2595	204069717
2595	207635137
2595	209179534
2595	216355494
2595	217981296
2595	223104380
2595	223658531
2595	258747537
2595	265850774
2595	269561173
2595	273575493
2595	283276097
2595	328954829
2595	331029784
2595	334253940
2595	339394996
2595	345108312
2595	348600047
2595	354948875
2595	359337030
2595	366477703
2595	449815873
2595	456489109
2595	487972917
2595	514642186
2595	559642705
3831	20509269
3831	22232975
3831	22550887
3831	22984049
3831	23604706
3831	25015185
3831	31281064
3831	40415458
3831	41451929
3831	41677238
3831	42307078
3831	43656718
3831	43805352
3831	44393035
3831	45427836
3831	46375593
3831	47649543
3831	47746277
3831	48389665
3831	49427060
3831	49695136
3831	50439347
3831	50712045
3831	50866827
3831	51611376
3831	53242857
3831	53378973
3831	53807846
3831	56589139
3831	56859865
3831	57282004
3831	57395293
3831	58117165
3831	58851986
3831	59155937
3831	59539298
3831	59908007
3831	60181560
3831	60327559
3831	60464084
3831	60774583
3831	60925349
3831	61013083
3831	61130599
3831	61429629
3831	62235718
3831	63373562
3831	63637721
3831	64501238
3831	65313439
3831	65782494
3831	66362016
3831	66710754
3831	68291711
3831	69193192
3831	70793307
3831	71590505
3831	72977733
3831	73798905
3831	76060282
3831	76636487
3831	76748722
3831	77539468
3831	78602436
3831	80500310
3831	81716748
3831	84175631
3831	85877370
3831	87351391
3831	88175845
3831	90620550
3831	91204004
3831	95427753
3831	97066031
3831	100031098
3831	101738201
3831	103161516
3831	104997515
3831	106031325
3831	106175332
3831	106737495
3831	107304979
3831	107843460
3831	108110432
3831	110674880
3831	111815888
3831	112574503
3831	113296708
3831	113392479
3831	113752495
3831	113950333
3831	114078229
3831	114200332
3831	114574663
3831	115128883
3831	116269024
3831	117267326
3831	120218080
3831	120323460
3831	121574204
3831	121897195
3831	125094225
3831	125978170
3831	126653446
3831	129451521
3831	129803108
3831	130808624
3831	131252030
3831	132441463
3831	133096594
3831	133456752
3831	133957163
3831	135566583
3831	135983526
3831	136900481
3831	138996462
3831	141317518
3831	145980375
3831	146115912
3831	148154612
3831	148327663
3831	149662395
3831	149908406
3831	150718429
3831	152604314
3831	154642583
3831	156863569
3831	160512691
3831	161578813
3831	164853880
3831	166236446
3831	168465269
3831	171721345
3831	175253444
3831	178397281
3831	180181567
3831	186197097
3831	187079962
3831	187576800
3831	189057114
3831	189392606
3831	190454036
3831	190933773
3831	195188509
3831	195768573
3831	196258266
3831	197500159
3831	198437069
3831	198774823
3831	206190280
3831	208144516
3831	208676725
3831	208899636
3831	209144017
3831	212169583
3831	214045627
3831	214588688
3831	215075902
3831	215396595
3831	215768020
3831	217050393
3831	217520423
3831	218000574
3831	218263105
3831	220009571
3831	220930651
3831	226064982
3831	226398356
3831	226600814
3831	227313357
3831	227641683
3831	228608483
3831	231100620
3831	232329756
3831	235124542
3831	235375044
3831	235677332
3831	236091516
3831	236552541
3831	237108605
3831	237869205
3831	241269623
3831	243857997
3831	244762757
3831	245793931
3831	246021106
3831	248445898
3831	249683841
3831	251787475
3831	252438239
3831	253179199
3831	260965550
3831	262041837
3831	262355914
3831	262681138
3831	265268645
3831	265546784
3831	267328693
3831	273878966
3831	276046157
3831	279098899
3831	288777574
3831	289115837
3831	293117756
3831	303007705
3831	308008210
3831	309524154
3831	311573898
3831	313028559
3831	316640967
3831	321058438
3831	322288119
3831	335273567
3831	338841055
3831	340679534
3831	343722746
3831	346725642
3831	348125843
3831	350837714
3831	354051838
3831	358240277
3831	358488041
3831	359641131
3831	359934768
3831	360187969
3831	364869110
3831	366425279
3831	367762997
3831	368932994
3831	401419513
3831	402207656
3831	403770726
3831	404087550
3831	408016526
3831	408511571
3831	411199511
3831	411469713
3831	412036727
3831	415848752
3831	419179551
3831	420071610
3831	421498679
3831	422135192
3831	423536436
3831	429295757
3831	432065157
3831	433468124
3831	434209651
3831	434832791
3831	435152733
3831	438361057
3831	438831992
3831	446482788
3831	449413889
3831	449800969
3831	453701296
3831	454165579
3831	455959933
3831	457202390
3831	457698614
3831	459656397
3831	464422723
3831	468514682
3831	468920799
3831	469410033
3831	469936440
3831	473424287
3831	475671634
3831	481323005
3831	481871898
3831	484776108
3831	485353495
3831	494043690
3831	495775729
3831	499514908
3831	510816688
3831	517473803
3831	518361546
3831	519984109
3831	520523784
3831	535049374
3831	535494450
3831	541083598
3831	542528708
3831	547040295
3831	547995290
3831	553597141
3831	554540396
3831	558138811
3831	559182611
3831	560372706
3831	562328415
3831	563353373
3831	564728922
3831	567418958
3831	568629012
3831	569087700
3831	569727702
3831	579782853
3831	588410318
3831	589143289
3831	594037833
3831	596029798
3831	597434314
3831	598086924
3831	601064768
3831	603094022
3831	603827773
3831	604784306
3831	605419893
3831	608437458
3831	608756560
3831	610088241
3831	615829006
3831	618105421
3831	622211881
3831	622571895
3831	623159807
3831	624414254
3831	627009099
3831	627460802
3831	628323141
3831	629077633
3831	629294659
3831	629701271
3831	630399913
3831	631145536
3831	631858119
3831	632319520
3831	632983152
3831	636881404
3831	638200284
3831	638447334
3831	638757201
3831	639130377
3831	642808077
3831	643336638
3831	643704849
3831	644715095
3831	645249600
3831	647398247
3831	649012172
3831	649831759
3831	651035776
3831	651594670
3831	652890773
3831	653201038
3831	653908049
3831	655535287
3831	659114872
3831	659646084
3831	662939253
3831	666378070
3831	667545152
3831	669401713
3831	669900510
3831	670494917
3831	671021299
3831	671893297
3831	700183238
3831	700639144
3831	701162529
3831	701787101
3831	702132162
3831	702782122
3831	703695715
3831	704656672
3831	704861057
3831	705892711
3831	706216262
3831	707108404
3831	708730374
3831	709381982
3831	709623761
3831	710578914
3831	712225805
3831	713104330
3831	716074610
3831	717399606
3831	717870063
3831	719400252
3831	721596793
3831	722183142
3831	723999945
3831	724924853
3831	727152250
5121	3271
5121	5018
5121	15342
5121	17869
5121	20382
5121	21588
5121	25622
5121	27570
5121	31806
5121	52894
5121	66432
5121	69098
5121	69984
5121	72313
5121	87887
5121	96645
5121	176862
5121	215103
5121	230340
5121	368835
5121	402963
5121	522601
5121	703737
5121	1222514
5121	2487328
5121	2762985
5121	3423063
5121	3660569
5121	4038248
5121	5529489
5121	8725019
5121	9525620
5121	9972451
5121	10664736
5121	17312134
5121	22685726
5121	31239939
5121	33811432
5121	39103669
5121	44126419
5121	48208968
5121	48841122
5121	52023013
5121	52776879
5121	75108633
5121	75790305
5121	76559695
5121	78099913
5121	200485013
5121	572349495
5178	2091
5178	3015
5178	4019
5178	5138
5178	8211
5178	8365
5178	12867
5178	16180
5178	19212
5178	19726
5178	23551
5178	24797
5178	29344
5178	33818
5178	34688
5178	35310
5178	37168
5178	38906
5178	50984
5178	51656
5178	54538
5178	69674
5178	73918
5178	80630
5178	83832
5178	89441
5178	94059
5178	103749
5178	113348
5178	115787
5178	122987
5178	127406
5178	136569
5178	143980
5178	144935
5178	153602
5178	154880
5178	155771
5178	157407
5178	164743
5178	167058
5178	169667
5178	170545
5178	170955
5178	176140
5178	178104
5178	179393
5178	188631
5178	190162
5178	194417
5178	197093
5178	198656
5178	202029
5178	216385
5178	219154
5178	222545
5178	229542
5178	244045
5178	263586
5178	275727
5178	292394
5178	304929
5178	316969
5178	341765
5178	349152
5178	358193
5178	401808
5178	425216
5178	454928
5178	475719
5178	512590
5178	532824
5178	540860
5178	582546
5178	624967
5178	630702
5178	644485
5178	686637
5178	697252
5178	740991
5178	781890
5178	798934
5178	840106
5178	852090
5178	872866
5178	878719
5178	898648
5178	900617
5178	908212
5178	914970
5178	920633
5178	930830
5178	944380
5178	960866
5178	975337
5178	990349
5178	1030896
5178	1057618
5178	1063889
5178	1085205
5178	1134724
5178	1147766
5178	1166685
5178	1206476
5178	1254529
5178	1260860
5178	1301779
5178	1349398
5178	1398144
5178	1410265
5178	1590109
5178	1699386
5178	1786578
5178	1825511
5178	1934550
5178	1945975
5178	2131815
5178	2189471
5178	2295972
5178	2480799
5178	2569600
5178	2627406
5178	2677389
5178	2847823
5178	2883420
5178	2927748
5178	3094769
5178	3114950
5178	3322403
5178	3370287
5178	3419298
5178	3446667
5178	3625070
5178	3645817
5178	3669492
5178	3849683
5178	3915729
5178	3971286
5178	4030840
5178	4114344
5178	4144350
5178	4201363
5178	4308737
5178	4871471
5178	4978188
5178	5023069
5178	5375277
5178	5504545
5178	5688823
5178	6608967
5178	7065945
5178	7270810
5178	7443043
5178	8164852
5178	8425697
5178	8470698
5178	8620543
5178	8848156
5178	8883025
5178	8945867
5178	9078190
5178	9124985
5178	9237262
5178	9580172
5178	9859769
5178	9925410
5178	10543480
5178	10634560
5178	10994168
5178	11124042
5178	11392395
5178	11659629
5178	11947945
5178	12421258
5178	12649702
5178	12742051
5178	13498701
5178	13739775
5178	13814192
5178	14850296
5178	14957656
5178	15166564
5178	16643211
5178	16658503
5178	16970801
5178	17084875
5178	17257417
5178	17608071
5178	18160266
5178	18234728
5178	18642572
5178	18779901
5178	19438656
5178	19488296
5178	19602080
5178	19864234
5178	20076634
5178	20676723
5178	20960851
5178	20994529
5178	21396419
5178	21422585
5178	21666587
5178	21779367
5178	22057375
5178	22399106
5178	23204731
5178	23502561
5178	23540335
5178	24320419
5178	24801629
5178	25304564
5178	25454772
5178	25600469
5178	25747229
5178	25961771
5178	26774556
5178	27093754
5178	27285051
5178	27869479
5178	28247008
5178	30121891
5178	30410666
5178	31027432
5178	31503092
5178	31612700
5178	32155731
5178	32497846
5178	33063494
5178	33493149
5178	33774025
5178	34117363
5178	35445670
5178	35774347
5178	35985816
5178	37037761
5178	37545886
5178	37708525
5178	38251006
5178	38988520
5178	40592978
5178	41111698
5178	41269884
5178	41722922
5178	43348041
5178	44513120
5178	44779233
5178	45492787
5178	45636061
5178	47243151
5178	47476757
5178	48587516
5178	50614155
5178	51108142
5178	51318847
5178	52314840
5178	52394962
5178	53614714
5178	54087241
5178	54314915
5178	54498949
5178	55094408
5178	55710099
5178	56178557
5178	57110749
5178	57225503
5178	57437014
5178	58257109
5178	59682829
5178	60256899
5178	61357639
5178	61627997
5178	62065671
5178	62614846
5178	64753202
5178	65213766
5178	66029594
5178	67121756
5178	68947144
5178	69159859
5178	70679523
5178	72551176
5178	74007206
5178	75437756
5178	77307248
5178	78031516
5178	78865075
5178	80383656
5178	80947596
5178	81214818
5178	83364013
5178	84488860
5178	86350734
5178	86591242
5178	86764854
5178	88248927
5178	89925046
5178	91114922
5178	96056605
5178	96818157
5178	98600519
5178	99185196
5178	100188571
5178	100458825
5178	101316379
5178	101491171
5178	104794500
5178	106762577
5178	110675209
5178	110957112
5178	112831476
5178	113011434
5178	113118662
5178	114655124
5178	115076720
5178	115782894
5178	120144839
5178	122582806
5178	126059728
5178	126408979
5178	126512526
5178	127362044
5178	128798737
5178	129170169
5178	129808665
5178	130555776
5178	135009305
5178	136422413
5178	138317165
5178	140715771
5178	142839075
5178	153243234
5178	155171634
5178	156488997
5178	156651257
5178	156909919
5178	158089161
5178	160543311
5178	163373679
5178	167333760
5178	169094825
5178	173448192
5178	177385126
5178	178509640
5178	180481907
5178	188521737
5178	191018860
5178	191451659
5178	192057524
5178	193177865
5178	197323594
5178	198783746
5178	200753695
5178	202198772
5178	202500193
5178	204762021
5178	206294390
5178	206457285
5178	211649667
5178	213862811
5178	215580638
5178	215958245
5178	216925928
5178	218535289
5178	219110963
5178	220736303
5178	225244492
5178	232597879
5178	233645687
5178	234890366
5178	239165985
5178	240645603
5178	242857045
5178	247440633
5178	249689247
5178	250545834
5178	253971035
5178	257303817
5178	259258828
5178	266166390
5178	270037571
5178	271525828
5178	273006060
5178	276035158
5178	279084296
5178	280153286
5178	285359545
5178	297286643
5178	301112738
5178	302374092
5178	305620124
5178	310472808
5178	312077661
5178	317740757
5178	323002578
5178	325372765
5178	326532165
5178	329334515
5178	331399870
5178	335562307
5178	346721024
5178	347623658
5178	348353145
5178	348852183
5178	349507720
5178	353104826
5178	354098126
5178	357116643
5178	366881567
5178	401440022
5178	403284484
5178	405185714
5178	410123486
5178	411146053
5178	413431165
5178	423524370
5178	432361805
5178	435128767
5178	437269121
5178	438812260
5178	442049342
5178	443289120
5178	448685356
5178	452022318
5178	456821585
5178	461974617
5178	468046265
5178	472432350
5178	473356238
5178	475639133
5178	482450044
5178	484878961
5178	485860179
5178	487016735
5178	495825308
5178	497419737
5178	500042283
5178	503819055
5178	508909050
5178	513460460
5178	515245972
5178	516691922
5178	518807661
5178	521301712
5178	530975041
5178	537423928
5178	539512043
5178	541064291
5178	545092035
5178	546367003
5178	558210538
5178	562895422
5178	564291702
5178	567076764
5178	570507678
5178	572702677
5178	573940246
5178	575534270
5178	576117707
5178	582257629
5178	587844402
5178	592251184
5178	598952933
5178	600353982
5178	604840818
5178	606760196
5178	609277533
5178	609923927
5178	611610118
5178	612023468
5178	614853005
5178	615910207
5178	618663219
5178	667781125
5203	9297
5203	10371
5203	11615
5203	17305
5203	23901
5203	23957
5203	30070
5203	34782
5203	38814
5203	40470
5203	50100
5203	56954
5203	63196
5203	86213
5203	91168
5203	99445
5203	103791
5203	112791
5203	114572
5203	123053
5203	125824
5203	128018
5203	133227
5203	137179
5203	139446
5203	144307
5203	148647
5203	167884
5203	170664
5203	175154
5203	192635
5203	211894
5203	228207
5203	244515
5203	259393
5203	261091
5203	271815
5203	330535
5203	347689
5203	375816
5203	390379
5203	461053
5203	464100
5203	591931
5203	596449
5203	636771
5203	786937
5203	873268
5203	897488
5203	902215
5203	910557
5203	1342420
5203	1443049
5203	1474661
5203	1515907
5203	1543683
5203	1630450
5203	1667995
5203	1691751
5203	2557612
5203	2637919
5203	2822653
5203	2891736
5203	3031183
5203	3104542
5203	3121169
5203	3608641
5203	3885802
5203	4045281
5203	4146349
5203	4431128
5203	4563417
5203	4699722
5203	5226705
5203	5495606
5203	5726981
5203	5846616
5203	6051287
5203	9578332
5203	13517176
5203	13828144
5203	14362239
5203	14446523
5203	14745643
5203	14830937
5203	16086867
5203	16658289
5203	17173532
5203	19780498
5203	20156966
5203	20257961
5203	20514830
5203	21394944
5203	21580156
5203	21782194
5203	22799493
5203	23033917
5203	23158252
5203	23992141
5203	121131896
5203	124328766
5203	125035413
5203	126386267
5203	129393870
5203	130082656
5203	132851581
5203	136239011
5203	136563917
5203	137819825
5203	137996548
5203	139804841
5203	140550461
5203	141734590
5203	145887644
5203	151578236
5203	169455644
5203	170492373
5203	172700991
5803	1743
5803	2767
5803	3549
5803	5554
5803	5840
5803	10217
5803	11515
5803	12441
5803	12761
5803	12963
5803	15590
5803	16200
5803	17037
5803	17493
5803	18822
5803	20258
5803	22750
5803	24309
5803	24899
5803	26330
5803	28808
5803	31268
5803	33160
5803	70400
5803	73964
5803	77737
5803	79945
5803	92957
5803	97406
5803	100717
5803	113397
5803	120645
5803	123567
5803	140272
5803	153282
5803	163344
5803	167205
5803	192963
5803	201394
5803	213942
5803	217829
5803	226966
5803	231971
5803	237399
5803	256119
5803	280884
5803	290690
5803	299539
5803	321117
5803	343871
5803	577111
5803	594800
5803	672740
5803	712941
5803	731550
5803	755857
5803	782919
5803	803752
5803	823066
5803	865304
5803	929166
5803	989018
5803	1033802
5803	1098004
5803	1154173
5803	1174610
5803	1200180
5803	1227454
5803	1270018
5803	1301783
5803	1409063
5803	1717781
5803	1797670
5803	2275585
5803	2392977
5803	2696680
5803	2875462
5803	3357952
5803	3638237
5803	3707672
5803	4114346
5803	4226437
5803	4298912
5803	4608480
5803	4684579
5803	5378626
5803	7078969
5803	7766687
5803	8134602
5803	8279213
5803	8821994
5803	9055524
5803	9493797
5803	11009945
5803	11912280
5803	12326982
5803	12995913
5803	13107859
5803	13515940
5803	15985690
5803	17152663
5803	17304429
5803	17671944
5803	18259637
5803	19064736
5803	21939222
5803	22368531
5803	22747907
5803	23996171
5803	25474884
5803	26870987
5803	29164465
5803	30496962
5803	31626500
5803	32891400
5803	33387264
5803	40438247
5803	42814314
5803	43607685
5803	45568261
5803	57387156
5803	66076173
5803	70838544
5803	73235354
5803	76686714
5803	90751104
5803	100130495
5803	101856402
5803	103433977
5803	104800026
5803	106276673
5803	106866869
5803	114206366
5803	147430261
5803	149157021
5803	151039082
5803	153515438
5803	157143035
5803	162879074
5803	199313510
5803	202264311
5803	213522325
5803	215063645
5803	215255784
5803	215410810
5803	215761639
5803	216918331
5803	223100404
5803	243880444
5803	252924503
5803	255464835
5803	271853956
5803	276385341
5803	286595581
5803	291190957
5803	306380111
5803	318185448
5803	335242762
5803	337792905
5803	340315011
5803	341673605
5803	349461042
5803	449809403
5803	459479068
5803	463986203
5803	468509401
5803	475622135
5803	503112647
5803	513514882
5803	516602238
5803	523859581
5803	527326621
5803	531017000
5803	539990755
5803	553209210
5803	575537673
5803	598603219
5803	613651586
5803	615211397
5803	619687618
5803	662423737
5803	701169161
6848	3149
6848	3287
6848	3687
6848	3987
6848	5228
6848	5624
6848	5947
6848	6193
6848	6664
6848	12717
6848	19080
6848	19286
6848	23837
6848	26620
6848	42672
6848	108358
6848	109074
6848	126086
6848	142542
6848	2425876
6848	2820079
6848	3414801
6848	3560276
6848	4744028
6848	5214040
6848	7638798
6848	8020090
6848	8651923
6848	8868380
6848	9050327
6848	9098372
6848	9260904
6848	9362229
6848	11017020
6848	11271266
6848	12602119
6848	12775690
6848	61336983
6848	62253595
6848	62721500
6848	63630050
6848	64363700
6848	65513545
6848	67833008
6848	68508502
6848	70545349
6848	72215451
6848	74238721
6848	74766880
6848	78209233
6848	78714782
6848	81209743
6848	83906903
6848	86915684
6848	88853758
6848	91117865
6848	92310128
6848	92659022
6848	94078327
6848	96150190
6848	97896215
6848	100174651
6848	100491686
6848	102119641
6848	103254498
6848	103893082
6848	104425451
6848	110575959
6848	113052632
6848	114938531
6848	116600079
6848	145682484
6848	147239141
6848	153920028
6848	160107243
6848	168781185
6848	170431763
6848	172032031
6848	180535435
6848	184425026
6848	191480489
6848	194262962
6848	203159295
6848	216912542
6848	232639820
6848	238303513
6848	241801020
6848	242900147
6848	245076972
6848	245488628
6848	248048694
6848	253932622
6848	258627791
6848	263660202
6848	274623799
6848	282885935
6848	285771778
6848	290031332
6848	292278618
6848	299313705
6848	312475900
6848	314980302
6848	319532967
6848	326184676
6848	335980272
6848	341680791
6848	343758757
6848	346136270
6848	347689396
6848	350141844
6848	351131937
6848	353094865
6848	353572705
6848	355568106
6848	356280091
6848	357144401
6848	357799760
6848	359677001
6848	362579036
6848	366933285
6848	369178766
6848	406173460
6848	409040943
6848	410719011
6848	413393741
6848	414419062
6848	417540306
6848	421521031
6848	423264995
6848	423901098
6848	425554564
6848	426613848
6848	429023682
6848	432011455
6848	432681379
6848	437914997
6848	438784914
6848	443673382
6848	447381749
6848	450469540
6848	452697256
6848	453728181
6848	457227409
6848	460603074
6848	464434801
6848	465933132
6848	468924585
6848	478155603
6848	481912136
6848	485307841
6848	490373606
6848	495191143
6848	498355728
6848	500714579
6848	503123132
6848	505601275
6848	509531889
6848	519481910
6848	521983711
6848	524751493
6848	531434354
6848	538156663
6848	546342094
6848	547654785
6848	553262758
6848	557236975
6848	558173666
6848	562304226
6848	564363402
6848	567461597
6848	569142544
6848	577505468
6848	578675696
6848	579394304
6848	580936812
6848	610471301
6848	612029321
6848	613247747
6848	615261296
6848	616364517
6848	619071518
6990	15432
6990	15738
6990	16164
6990	17107
6990	18055
6990	18742
6990	19236
6990	19408
6990	21128
6990	22838
6990	24881
6990	26870
6990	28418
6990	30196
6990	30882
6990	32448
6990	36010
6990	37386
6990	39640
6990	44514
6990	88221
6990	91704
6990	93471
6990	98844
6990	103863
6990	120455
6990	123747
6990	127061
6990	132012
6990	135993
6990	138898
6990	142183
6990	144988
6990	149269
6990	159190
6990	165826
6990	182841
6990	188204
6990	193245
6990	196548
6990	204686
6990	214143
6990	219737
6990	228911
6990	249979
6990	260508
6990	278514
6990	285704
6990	297904
6990	309100
6990	320187
6990	343628
6990	358387
6990	371808
6990	380058
6990	390123
6990	445527
6990	464503
6990	480973
6990	521956
6990	538492
6990	552469
6990	562207
6990	579035
6990	624889
6990	651378
6990	676474
6990	732998
6990	760169
6990	788076
6990	800863
6990	832334
6990	885344
6990	974523
6990	1073686
6990	1147609
6990	1178573
6990	1265747
6990	1355440
6990	1418111
6990	2076744
6990	2276830
6990	2308091
6990	2369563
6990	2518037
6990	2598381
6990	2642649
6990	2874578
6990	2908450
6990	2997201
6990	3037562
6990	3059190
6990	3106909
6990	3242078
6990	3395000
6990	4663595
6990	4750163
6990	7102317
6990	7457556
6990	7627650
6990	8052779
6990	8222245
6990	8755258
6990	9034296
6990	9252474
6990	9336797
6990	9864159
6990	10021690
6990	10139149
6990	10883822
6990	11195031
6990	11708544
6990	11871044
6990	12175934
6990	12456770
6990	13143649
6990	13950579
6990	14480570
6990	14704825
6990	15629502
6990	16475140
6990	16773689
6990	17563115
6990	17873367
6990	18404327
6990	18664261
6990	19074142
6990	19460458
6990	19819507
6990	20491822
6990	21201890
6990	21651810
6990	21899130
6990	22395470
6990	22599405
6990	22794417
6990	23263995
6990	23837473
6990	24706148
6990	25502364
6990	26126935
6990	26552722
6990	26835036
6990	27722553
6990	27887357
6990	28254587
6990	29168764
6990	29759743
6990	30382621
6990	31189462
6990	45680585
6990	47498655
6990	48178150
6990	48882098
6990	49438028
6990	49986201
6990	51123383
6990	53602424
6990	53910671
6990	54405679
6990	54915812
6990	55454400
6990	55714947
6990	56181304
6990	56559971
6990	58513290
6990	59483722
6990	63335964
6990	65062177
6990	65845342
6990	66203770
6990	66996173
6990	69748922
6990	70226919
6990	71468375
6990	72994009
6990	74027066
6990	100095631
6990	101701794
6990	104948371
6990	108171051
6990	108983492
6990	110390810
6990	112836125
6990	113723088
6990	114865982
6990	116283099
6990	120144739
6990	120920431
6990	121735934
6990	122570467
6990	130944360
6990	132066241
6990	136893248
6990	137989775
6990	140041947
6990	142079840
6990	143355098
6990	145204301
6990	146316905
6990	147760500
6990	149881648
6990	151030658
6990	154417770
6990	155680947
6990	156905228
6990	158162542
6990	159657704
6990	162599635
6990	164294411
6990	167110368
6990	172723973
6990	190074778
6990	191756383
6990	194736034
6990	196563556
6990	202039918
6990	211629833
6990	212587091
6990	215955693
6990	218424510
6990	219695057
6990	220497409
6990	223079348
6990	225181986
6990	249740649
6990	252891951
6990	258192948
6990	323483321
6990	437307725
6990	476116134
6990	541029963
6990	575260913
7097	24107
7097	38324
7097	39850
7097	44638
7097	52544
7097	63928
7097	72243
7097	86971
7097	90870
7097	92744
7097	94255
7097	95497
7097	97348
7097	100582
7097	102337
7097	104150
7097	110795
7097	122436
7097	130646
7097	133387
7097	149571
7097	233628
7097	278222
7097	334708
7097	452437
7097	467986
7097	482352
7097	509524
7097	527572
7097	683063
7097	763995
7097	921023
7097	1020817
7097	1254157
7097	1275945
7097	1317760
7097	1421605
7097	2538472
7097	2607708
7097	2951503
7097	3235639
7097	3825823
7097	4011991
7097	4325066
7097	4681594
7097	5144188
7097	5191736
7097	5736333
7097	5860358
7097	6459687
7097	7284042
7097	7674813
7097	8093822
7097	8406247
7097	8598428
7097	8907441
7097	9019883
7097	12386718
7097	13085634
7097	13278072
7097	13420333
7097	13694388
7097	13982368
7097	14806502
7097	19204029
7097	21661032
7097	21814061
7097	21905154
7097	23994091
7097	24776788
7097	25544954
7097	27442804
7097	29799886
7097	31672608
7097	32809479
7097	33871992
7097	34144909
7097	36334017
7097	40929473
7097	43424446
7097	46017263
7097	46706290
7097	47854348
7097	48043200
7097	49023522
7097	49767582
7097	50291277
7097	50855086
7097	51277076
7097	51821634
7097	51920361
7097	54152373
7097	55404688
7097	67562674
7097	68359572
7097	70293894
7097	71276280
7097	71829196
7097	78389881
7097	81477956
7097	82605121
7097	97756963
7097	102556767
7097	103283748
7097	103826499
7097	105154485
7097	105660835
7097	106321421
7097	106929447
7097	109123051
7097	109900693
7097	111762353
7097	114892595
7097	120316788
7097	123285908
7097	131080748
7097	141736708
7097	143145775
7097	144070823
7097	148408576
7097	149509048
7097	150322777
7097	151924882
7097	152832578
7097	154043682
7097	157746680
7097	163907375
7097	166514501
7097	178501441
7097	181362994
7097	187704341
7097	190574705
7097	192940765
7097	193455562
7097	197718638
7097	203200454
7097	206464976
7097	212991921
7097	214824743
7097	217948098
7097	219490656
7097	220941666
7097	223584504
7097	234110598
7097	238688012
7097	244337264
7097	248439391
7097	249995315
7097	254386547
7097	257811721
7097	266852503
7097	268612031
7097	269519217
7097	272956783
7097	275127061
7097	278688888
7097	282175974
7097	283745404
7097	288323155
7097	296778741
7097	297823776
7097	309049174
7097	314931632
7097	321598129
7097	325418150
7097	327246976
7097	329321961
7097	332963739
7097	334161893
7097	338852439
7097	340342157
7097	342260258
7097	345630306
7097	347054225
7097	352020426
7097	357522785
7097	362907822
7097	365755886
7097	402767089
7097	412484130
7097	414044413
7097	416450117
7097	426941309
7097	428006246
7097	432022438
7097	435478226
7097	437290855
7097	438364557
7097	439784051
7097	442022564
7097	444899322
7097	448867695
7097	450521897
7097	452641905
7097	459587745
7097	464044849
7097	472008509
7097	477636702
7097	493580148
7097	498940491
7097	501406532
7097	503850003
7097	518974009
7097	528768581
7097	530328095
7097	531899052
7097	532893179
7097	534339637
7097	535920721
7097	536823258
7097	560371366
7097	561501537
7097	563382511
7097	565620357
7097	572958780
7097	573228960
7097	573979400
7097	575876988
7097	583313189
7097	595658025
7097	603398188
7097	607281950
7097	609824428
7097	617996452
7097	633598355
7097	634330909
7097	635415278
7097	636202521
7097	640541934
7097	646728696
7097	665463808
7097	667069179
7097	669080614
7097	705435055
7097	707423486
7097	708043970
7097	708338146
7097	708995498
7097	713435857
7097	720990273
7097	722775693
7097	724049112
7097	726829088
7801	7026
7801	8317
7801	8591
7801	95077
7801	164512
7801	342116
7801	488222
7801	512801
7801	809746
8490	8259
8490	16657
8490	18626
8490	20452
8490	39836
8490	48802
8490	61598
8490	78220
8490	110959
8490	302719
8490	316453
8490	456780
8490	524379
8490	625364
8490	705218
8490	973897
8490	986541
8490	1086868
8490	1136633
8490	1245601
8490	1342683
8490	1965253
8490	2775016
8490	2888535
8490	4683119
8490	5351769
8490	7593570
8490	8693911
8490	9058320
8490	9275448
8490	18265151
8490	21468128
8490	22987899
8490	23763037
8490	31694100
8490	37387141
8490	46169276
8490	52918350
8490	64809600
8490	84859791
8490	125563670
8490	141913162
8490	145262079
8490	148923909
8490	151047544
8490	186467569
8490	195207370
8490	198215501
8490	199950144
8490	202282943
8490	206714510
8490	213298521
8490	215110195
8490	223663207
8490	227667758
8490	229009876
8490	253188372
8490	256753448
8490	263651818
8490	270870166
8490	273577067
8490	282209477
8490	287788012
8490	292261071
8490	295553515
8490	313530482
8490	315001567
8490	319192951
8490	321900735
8490	323410346
8490	324664132
8490	327238045
8490	328214761
8490	333037268
8490	346733931
[truncated: 845,728 more rows]
