# Supplementary material for: Decisions about risk taking: Elaborate dynamics between guests and hosts of peer-to-peer accommodation during COVID-19
Source: PLoS One. 2026 Mar 16;21(3):e0341733. doi: 10.1371/journal.pone.0341733 (PMC12991232; doi:10.1371/journal.pone.0341733)
Supplement: S1 File — (ZIP) [file pone.0341733.s001.zip › Data - Volume of Airbnb Listings in New York City.xlsx]

## Sheet: NYC_Analyse_Listings
archived_date	Entire home/apt	Hotel room	Private room	Shared room	All
2018-02-02	24285	0	23696	1241	49222
2018-03-04	24097	0	23519	1236	48852
2018-04-06	24021	0	23323	1205	48549
2018-05-09	23664	0	22693	1085	47442
2018-06-03	23870	0	22546	1126	47542
2018-07-05	24055	0	22728	1071	47854
2018-08-06	26459	0	23355	1100	50914
2018-09-08	26102	0	22978	1140	50220
2018-10-03	26050	0	22822	1169	50041
2018-11-03	26593	0	23217	1158	50968
2018-12-06	26059	0	21934	1063	49056
2019-01-09	26872	0	22673	1172	50717
2019-02-01	26525	0	22557	1146	50228
2019-03-06	26061	0	22578	1109	49748
2019-04-03	25753	0	22585	1128	49466
2019-05-03	25518	0	22273	1150	48941
2019-06-02	25360	0	22281	1160	48801
2019-07-08	25409	0	22326	1160	48895
2019-08-06	25296	0	22397	1171	48864
2019-09-12	24898	435	21852	1192	48377
2019-10-14	25134	455	21826	1187	48602
2019-11-01	25550	450	22046	1235	49281
2019-12-04	26141	417	22785	1256	50599
2020-01-03	26652	400	23081	1228	51361
2020-02-12	26451	400	22970	1276	51097
2020-03-13	26274	402	22895	1225	50796
2020-04-08	26230	390	22590	1168	50378
2020-05-06	26073	434	22599	1140	50246
2020-06-08	25716	431	22279	1104	49530
2020-07-07	25191	399	21922	1076	48588
2020-08-15	23998	398	21144	987	46527
2020-09-07	23577	393	20842	944	45756
2020-10-05	22860	388	20498	920	44666
2020-11-02	22815	388	20390	904	44497
2020-12-10	19470	297	16478	678	36923
2021-01-08	19543	294	16614	692	37143
2021-02-04	19397	299	16630	686	37012
